# Supplementary material for: PTPN2 phosphatase deletion in T cells promotes anti‐tumour immunity and CAR T‐cell efficacy in solid tumours
Source: EMBO J. 2019 Dec 5;39(2):e103637. doi: 10.15252/embj.2019103637 (PMC6960448; doi:10.15252/embj.2019103637)
Supplement: Supplementary file 3 — Source Data for Appendix [file EMBJ-39-e103637-s003.zip]

Archive with 17 entries (14 files):
- Appendix_Figure_S_6C_Source_Data/
- Appendix_Figure_S_6C_Source_Data/KO_mCherry_crus_1_ansiform_lobe-1.tiff
- Appendix_Figure_S_6C_Source_Data/KO_mCherry_crus_1_ansiform_lobe.tiff
- Appendix_Figure_S_6C_Source_Data/PTPN2_KO_CD3_8th_cerebral_lobe.tiff
- Appendix_Figure_S_6C_Source_Data/PTPN2_KO_CD3_crus_1_ansiform_lobe.tiff
- Appendix_Figure_S_6C_Source_Data/WT_CD3_8th_cerebral_lobe.tiff
- Appendix_Figure_S_6C_Source_Data/WT_CD3_crus_1_ansiform_lobe.tiff
- Appendix_Figure_S_6C_Source_Data/WT_mCherry_crus_1_ansiform_lobe.tiff
- __MACOSX/
- __MACOSX/Appendix_Figure_S_6C_Source_Data/
- __MACOSX/Appendix_Figure_S_6C_Source_Data/._KO_mCherry_crus_1_ansiform_lobe-1.tiff
- __MACOSX/Appendix_Figure_S_6C_Source_Data/._KO_mCherry_crus_1_ansiform_lobe.tiff
- __MACOSX/Appendix_Figure_S_6C_Source_Data/._PTPN2_KO_CD3_8th_cerebral_lobe.tiff
- __MACOSX/Appendix_Figure_S_6C_Source_Data/._PTPN2_KO_CD3_crus_1_ansiform_lobe.tiff
- __MACOSX/Appendix_Figure_S_6C_Source_Data/._WT_CD3_8th_cerebral_lobe.tiff
- __MACOSX/Appendix_Figure_S_6C_Source_Data/._WT_CD3_crus_1_ansiform_lobe.tiff
- __MACOSX/Appendix_Figure_S_6C_Source_Data/._WT_mCherry_crus_1_ansiform_lobe.tiff
